# Supplementary material for: An Investigation of Virulence Genes of Staphylococcus aureus in Autologous Vaccines Against Sheep Mastitis
Source: Animals (Basel). 2024 Nov 6;14(22):3172. doi: 10.3390/ani14223172 (PMC11591023; doi:10.3390/ani14223172)
Supplement: Supplementary file 1 [file animals-14-03172-s001.zip]

Archive with 1 entries (1 files):
- animals-3262300-supplementary.pdf
